# Supplementary material for: Deprescribing of Medicines in Care Homes—A Five-Year Evaluation of Primary Care Pharmacist Practices
Source: Pharmacy (Basel). 2019 Aug 3;7(3):105. doi: 10.3390/pharmacy7030105 (PMC6789793; doi:10.3390/pharmacy7030105)
Supplement: Supplementary file 1 [file pharmacy-07-00105-s001.zip]

Archive with 5 entries (4 files):
- pharmacy-510002-supplementary/
- pharmacy-510002-supplementary/Figure s1 - Care Home Visit Flowchart.docx
- pharmacy-510002-supplementary/Table s1 - Care Home Visit Data Collection Form.xlsx
- pharmacy-510002-supplementary/Table s2 - Care Home Intervention codes.xlsx
- pharmacy-510002-supplementary/Table s3 - Care Home Safety risk assessment scoring.xlsx
