# Supplementary material for: Deprescribing of Medicines in Care Homes—A Five-Year Evaluation of Primary Care Pharmacist Practices
Source: Pharmacy (Basel). 2019 Aug 3;7(3):105. doi: 10.3390/pharmacy7030105 (PMC6789793; doi:10.3390/pharmacy7030105)
Supplement: Supplementary file 1 [file pharmacy-07-00105-s001.zip › pharmacy-510002-supplementary/Table s1 - Care Home Visit Data Collection Form.xlsx]

## Sheet: Data Collection
Delete these columns (A to E) before emailing spreadsheet to CCG					CARE HOME REVIEW DATA COLLECTION FORM 2019-20 v1
					Care Home Name & Full address:			Total Residents at Home:				Total Residents Registered with Practice:		Surgery Name & CCG Federation:
Suggested actions:					Care Home Manager name (if present):			Care Home Senior Nurse name (if present):				Care Home current week in cycle:		Usual Pharmacy:
1) Pre-populate this form as much as possible ahead of the Care Home visit					GP/Complex Care GP (if present):			Pharmacist Name:				Total time Spent on review in hours (incl hours in GP Practice):	0	Date of Visit:
2) Complete intervention details after the visit (one drug/product/appliance per line; might refer to more than one intervention code if appropriate). Note that 'cost saving' is a negative value					Total residents reviewed:			Total estimated interventions associated annual cost (+£) / cost saving (-£):					0	Total Interventions		0
					Safety Risk Scoring:			Type	Total Number	Value (£)	Type	Total Number	Value (£)	Type	Total Number	Value (£)
					Score	Total Number		1a	0		2g	0		5b	0	n/a
								1b	0		3a	0		6a	0	n/a
3) Complete Page 1 summary					1	0		1c	0	n/a	3b	0		6b	0	n/a
4) Send all data to GP/s for intervention agreement (may exclude codes)					2	0		1d	0	n/a	3c	0		6c	0	n/a
					3	0		1e	0	n/a	3d	0		7a	0
5) Once all actions have been completed send a copy of: all columns to GP/s (may exclude codes), columns F → Q to CCG, Columns A → M to Care Home (omit Page 1 summary), and ONLY where there are relevant changes, to supplying pharmacy (ies) (exclude Page 1 summary) Columns A → M.					4	0		1f	0		3e	0		7b	0
					Total	0		2a	0		3f	0		7c	0
								2b	0		3g	0		7d	0
								2c	0		3h	0		7e	0
								2d	0		4a	0		7f	0
								2e	0		4b	0		7g	0	n/a
								2f	0		5a	0	n/a	7h	0
					General recommendations about systems and processes (rather than individual residents):
This form is Private & Confidential and should only be accessed by relevant healthcare professionals in the course of their duties					Medicines management
					·
					·
					Clinical Management
					Other
					Time spent on review
					Preparation				Visit				Implementation
					Date		Time (in hours)		Date		Time (in hours)		Date		Time (in hours)
					Preparation total		0		Visit total		0		Implementation total		0
NHS No.	Surname	Forename	GP	DOB	Age	Gender	Total meds on PMR	Total meds on MAR	Drug/Product/ Appliance name (only where intervention has been made; add separate line if more than one intervention per drug/product/appliance)		Actions to be carried out by Care Home	Actions completed by pharmacist/ GP practice	Intervention Code/s	Estimated Annual cost (+£ ) / cost saving (-£)	Risk Safety Scoring (if applicable)	Comments & Outcomes from Safety Interventions (add for all safety interventions)

## Sheet: Dropdowns
Care Home Name & Full Address	Intervention Codes	Score	GP Practice and Federation	Gender
Abbeyfield, Heron Drive, Bishops Hull, Taunton, TA1 5HA	1a	1	Axbridge Surgery, North Sedgemoor Federation	Female
Acacia Nursing Home, 166 Hendford Hill, Yeovil, BA20 2RG	1b	2	Beckington Family Practice, Mendip Health & Wellbeing Collaborative Federation	Male
All Seasons, 1/1a Orchard Villas, Perry Street, South Chard, Chard, TA20 2QF	1c	3	Brent Area Medical Centre, North Sedgemoor Federation	Unspecified
Amberleigh, Isaacs Close, Street BA16 0LS	1d	4	Bruton Surgery, South Somerset Federation
Angels (Stratton House) Ltd, 15 Rectory Road, Burnham-on-Sea, TA8 2BZ	1e		Bruton Surgery, NHSE MOCH YDH Symphony
Apple Tree House and Holly Tree Cottage, 243a Berrow Road, Berrow, Burnham-on-Sea, TA8 2JQ	1f		Burnham Medical Centre, North Sedgemoor Federation
Arthurs Court, 27 Highfield Road, Street, BA16 0JJ	2a		Buttercross Health Centre & Ilchester Surgery, South Somerset Federation
Ashbury, Six Acres Close, Roman Road, Taunton, TA1 2BD	2b		Buttercross Health Centre & Ilchester Surgery, NHSE MOCH YDH Symphony
Ashcott Lawns, Chapel Hill, Ashcott, Catcott, Bridgwater, TA7 9PJ	2c		Cannington Health Centre, Bridgwater Bay Federation
Ashcroft, 30 Ashcroft, Chard TA20 2JH	2d		Cannington Health Centre, NHSE MOCH SOMPAR
Ashleigh House 20 Chip Lane, Taunton TA1 1BZ	2e		Cheddar Medical Centre, North Sedgemoor Federation
Ashley House, The Avenue, Langport, TA10 9SA	2f		Church Street Surgery Martock, South Somerset Federation
Aspen Court, Hope Corner Lane, Taunton, TA2 7PB	2g		Church Street Surgery Martock, NHSE MOCH YDH Symphony
Autism Wessex - Barn Close, 32 Barn Close, Crewkerne, TA18 8BL	3a		Church View Surgery Illminster, CLICK
Autism Wessex - Middle Path - 58 Middle Path, Crewkerne TA18 8BG	3b		College Way Surgery, Taunton & Area Federation
Avalon Court, High Street, Butleigh, Glastonbury, BA6 8SZ	3c		College Way Surgery, NHSE MOCH SOMPAR
Avalon Nursing Home, 2-4 Taunton Road, Bridgwater, TA6 3LS	3d		Cranleigh Gardens Medical Centre, Bridgwater Bay Federation
Axbridge Court, West Street, Axbridge, BS26 2AA	3e		Cranleigh Gardens Medical Centre, NHSE MOCH SOMPAR
Banbridge House, 3 The Esplanade, Minehead, TA24 5QS	3f		Creech Medical Centre, Taunton & Area Federation
Barley House, 49 Buckland road, Taunton, TA2 8EW	3g		Creech Medical Centre, NHSE MOCH SOMPAR
Beauchamp House, Village Road, Hatch Beauchamp, Taunton, TA3 6SG	3h		Crewkerne Health Centre Crewkerne, South Somerset Federation
Beaufort House, 7 Rectory Road, Burnham-on-Sea, TA8 2BY	4a		Crewkerne Health Centre Crewkerne, NHSE MOCH YDH Symphony
Beaufort House, 7 Rectory Road, Burnham-on-Sea, TA8 2BY	4b		Crown Medical Centre, Taunton & Area Federation
Beech Tree House, High Street, Keinton Mandeville, Somerton, TA11 6DZ	5a		Crown Medical Centre, NHSE MOCH SOMPAR
Beechwood House, 60 West Coker Road, Yeovil, BA20 2JA	5b		Diamond Health Group, South Somerset Federation
Belmont Villa, 58-62 Weymouth Road, Frome, BA11 1HJ	6a		Diamond Health Group, NHSE MOCH YDH Symphony
Bendalls Farm, Green Ore, Near Wells, BA5 3EX	6b		Dunster & Porlock Surgeries, West Somerset Federation
Blackberry Hill, Ansford Road, Castle Cary BA7 7HG	6c		East Quay Medical Centre, Bridgwater Bay Federation
Blackdown House, Somerset Court, Harp Road, Brent Knoll, Highbridge, TA9 4HQ	7a		East Quay Medical Centre, NHSE MOCH SOMPAR
Blenheim Lodge, North Road, Minehead, TA24 5QB	7b		Essex House Medical Centre, CLICK
Braunton, 23 Grove Avenue, Yeovil, BA20 2BD	7c		Exmoor Medical Centre, West Somerset Federation
Bridge House, 2 Bridgwater Road, Taunton, TA1 2DS	7d		French Weir Health Centre, Taunton & Area Federation
Bridgwater Court, 42 Market St, Bridgwater, TA6 3EP	7e		French Weir Health Centre, NHSE MOCH SOMPAR
Broughton Lodge, 88 Berrow Road, Burnham-on-Sea, TA8 2PN	7f		Frome Medical Centre, Mendip Health & Wellbeing Collaborative Federation
Burnham Lodge, 147 Berrow Road, Burnham-on-Sea, TA8 2PN	7g		Glastonbury Health Centre, Mendip Health & Wellbeing Collaborative Federation
Burnworthy House, South Street, South Petherton, TA13 5AD	7h		Glastonbury Surgery, Mendip Health & Wellbeing Collaborative Federation
Calway House, Calway Road, Taunton, TA1 3EQ			Grove House Surgery, Mendip Health & Wellbeing Collaborative Federation
Cambian Lufton Manor College, Lufton, Yeovil, BA22 8ST			Hamdon Medical Centre, South Somerset Federation
Camelot House, Taunton Road, Wellington, TA21 9HY			Hamdon Medical Centre, NHSE MOCH YDH Symphony
Carrington House, Carrington Way, Wincanton, BA9 9BE			Harley House Surgery, West Somerset Federation
Cary Brook, Millbrook Gardens, Castle Cary BA7 7EE			Highbridge Medical Centre, North Sedgemoor Federation
Casa Di Lusso Care Home, Bower Lane, Bridgwater, Somerset, TA6 4GU			Irnham Lodge Surgery, West Somerset Federation
Castle House, Castle Street, Keinton Mandeville, Somerton, TA11 6DX			Langport Surgery, CLICK
Catherine House, 131 Hamilton Road, Taunton, TA1 2EP			Langport Surgery, NHSE MOCH YDH Symphony
Catherine House, Cork Street, Frome, BA11 1BL			Lister House Partnership, Taunton & Area Federation
Cedar Lodge, Hope Corner Lane, Taunton, TA2 7PB			Lister House Partnership, NHSE MOCH SOMPAR
Centenary House, 70 Charlton Road, Shepton Mallet, BA4 5PD			Luson Surgery, Taunton & Area Federation
Chard Manor, Tatworth Road, Chard TA20 2DP			Lyngford Park, Taunton & Area Federation
Chatham House, 46 Wembdon Rise, Wembdon Rise, Bridgwater, TA6 7QZ			Lyngford Park, NHSE MOCH SOMPAR
Chelston Park Nursing and Residential Home, West Buckland Road, Wellington, TA21 9PH			Mendip Country Practice, Mendip Health & Wellbeing Collaborative Federation
Cherry Trees, 28 Berrow Road, Burnham-on-Sea, TA8 2EX			Milborne Port Surgery, South Somerset Federation
Cherrytrees, Cherry Grove, Frome, BA11 4AW			Millbrook Surgery Castle Cary, South Somerset Federation
Church Road, 1 Church Road, Wembdon, Bridgwater, TA6 7RQ			North Curry Health Centre, Taunton & Area Federation
Church View, Chapel Hill, Odcombe, BA22 8UH			North Petherton Surgery, Bridgwater Bay Federation
Churchview (Liberare), 8 St Andrews Road, Taunton, TA2 7BW			North Petherton Surgery, NHSE MOCH SOMPAR
Compton View, 267 St Michaels Avenue, Yeovil, BA21 4NB			Oakhill Surgery, Mendip Health & Wellbeing Collaborative Federation
Cooksons Court, Cooksons Orchard, Yeovil, BA20 2FT			Oaklands Surgery, South Somerset Federation
Cool Runnings Too, 63 The Park, Yeovil, BA20 1DF			Oaklands Surgery, NHSE MOCH YDH Symphony
Cotswold House, Somerset Court, Harp Road, Brent Knoll, Highbridge, TA9 4HQ			Park Medical Practice, Mendip Health & Wellbeing Collaborative Federation
Court House Retirement Home, Market Cross, Church Street, Cheddar, BS27 3RA			Penn Hill Surgery Yeovil, South Somerset Federation
Covenant Care - The Wheelhouse, Linden Hill, Lower Westford, Wellington, TA21 0DW			Penn Hill Surgery Yeovil, NHSE MOCH YDH Symphony
Cream Residential Care - Longrun House, Bishops hull, taunton, TA1 5AY			Polden Medical Practice, Bridgwater Bay Federation
Critchill Court, Lynwood Close, Frome, BA11 4DP			Polden Medical Practice, NHSE MOCH SOMPAR
Croft House, Bridge Street, Williton, TA4 4NR			Porlock Medical Centre, West Somerset Federation
Daneswood, Cuck Hill, Shipham, Winscombe, BS25 1RD			Preston Grove Medical Centre Yeovil, South Somerset Federation
Drakes Place, Taunton Road, Wellington, TA21 8TD			Preston Grove Medical Centre Yeovil, NHSE MOCH YDH Symphony
Dunkirk Memorial House, Minehead Road, Bishops Lydeard, Taunton, TA4 3BT			Quantock Medical Centre, Bridgwater Bay Federation
Dunster Lodge, Manor Road, Alcombe, Minehead, TA24 6EW			Quantock Medical Centre, NHSE MOCH SOMPAR
East Court, Doctors Hill, Wookey, Wells, BA5 1AR			Quantock Vale Surgery, Taunton & Area Federation
Eastleigh Care Homes - Minehead Limited, Periton Road, Minehead TA24 8DT			Queen Camel Medical Centre, South Somerset Federation
Eldermere, Knowle Lane, Shepton Mallet, BA4 4PF			Redgate Medical Centre, Bridgwater Bay Federation
Eleighwater House, Combe St Nicholas, Chard, TA20 3AG			Redgate Medical Centre, NHSE MOCH SOMPAR
Elm Tree House, 4 Kilkenny Avenue, Taunton, TA2 7PJ			Ryalls Park Medical Centre, Yeovil, South Somerset Federation
Elmsmead, 82 South Road, Taunton, TA1 3EA			Ryalls Park Medical Centre, Yeovil, NHSE MOCH YDH Symphony
Elroi Manor, West Hill, Suddon, Wincanton, BA9 8BA			Somerset Bridge Medical Centre, Bridgwater Bay Federation
Ferndale, 131 Whitstone Road, Shepton Mallet, BA4 5PS			Somerset Bridge Medical Centre, NHSE MOCH SOMPAR
Fernery House, 7 esplanade, Burnham on Sea, TA8 1BB			Springmead Surgery, CLICK
Ferns Nursing Home, 141 St Michaels Avenue, Yeovil, BA21 4LW			St James Medical Centre, Taunton & Area Federation
Field House, Cannards Grave Road, Shepton Mallet, BA4 4LU			St James Medical Centre, NHSE MOCH SOMPAR
Field House, The Parks, Minehead, TA24 8BU			Summervale Surgery, CLICK
Fiennes House Residential Home, 31 Drakes Park North, Wellington, TA21 8SZ			Taunton Road Medical Centre, Bridgwater Bay Federation
Fir Villa, Camel Street, Marston Magna, Yeovil, BA22 8DB			Taunton Road Medical Centre, NHSE MOCH SOMPAR
Fletcher House,Glastonbury Road, Wells, BA5 1TN			Taunton Vale Healthcare, Taunton & Area Federation
Fosse House, South Street, Stratton-on-the-Fosse, Radstock, BA3 4RA			Taunton Vale Healthcare, NHSE MOCH SOMPAR
Frethey House, Frethey Lane, Bishops Hull, Taunton, TA4 1AB			Tawstock Medical Centre, CLICK
Friarn House, 35 Friarn Street, Bridgwater, TA6 3LJ			The Meadows Surgery, CLICK
Frith House, Steart Drive, Burnham-on-Sea, TA8 1AA			Victoria Park Medical Centre, Bridgwater Bay Federation
Frome Care Village, Styles Hill, Frome, BA11 5JR			Victoria Park Medical Centre, NHSE MOCH SOMPAR
Glastonbury Care Home, Pike Close, Off Sedgemore Way, Glastonbury, BA6 9PZ			Vine Surgery (L85029), Mendip Health & Wellbeing Collaborative Federation
Glen Lyn, 2 Tregonwell Road, Minehead, TA24 5DT			Warwick House Medical Practice, Taunton & Area Federation
Golden Gorse, 4 Alexandra Road, Minehead, TA24 5DP			Warwick House Medical Practice, NHSE MOCH SOMPAR
Gordon Villa, 15 Taunton Road, Bridgwater, TA6 3LP			Wellington Medical Centre, Taunton & Area Federation
Gotton Manor, Gotton, Cheddon Fitzpane, Taunton, TA2 8LL			Wells City Practice, Mendip Health & Wellbeing Collaborative Federation
Gracewell of Frome, Welshmill Lane, Frome, BA11 2AA			Wells Health Centre, Mendip Health & Wellbeing Collaborative Federation
Greatwood House, Somerset Court, Harp Road, Brent Knoll, Highbridge, TA9 4HQ			West Coker Surgery, South Somerset Federation
Greengates, 26 Fore Street, North Petherton, Bridgwater, TA6 6PY			West Somerset Healthcare, West Somerset Federation
Greenhill Grange Residential Home Limited, Catherston Close, Frome, BA11 4HR			Wincanton Health Centre, South Somerset Federation
Greenhill House, Tweentown, Cheddar, BS27 3HY			Wincanton Health Centre, NHSE MOCH YDH Symphony
Grovelands, 45 Grove Avenue, Yeovil, BA20 2BE
Gunters Grove Farm, Shurton, Bridgwater, TA5 1QH
Halcon House, Hamilton Road, Taunton, TA1 2EP
Hamilton Park Nursing Home, 6 Hamilton Road, Taunton, TA1 2EH
Hazelwell Lodge, 67 Station Road, Ilminster TA19 9BQ
Highbridge Court, 25 Berrow Road, Burnham-On-Sea, TA8 2EY
Highfield House, High Street, Castle Cary BA7 7AN
Hillview Nursing Home, 36 Berrow Road, Burnham-on-Sea, TA8 2EX
Holywell, 120 Brent Street, Brent Knoll, Highbridge, TA9 4BB
Horton Cross, Horton Cross, Ilminster TA19 9PT
Huish House, Huish Episcopi, Langport, TA10 9QP
Hummingbird care, Royston Road, churchinford, taunton, TA3 7RE
Hurst Manor Nursing Home, Hurst, Martock, TA12 6JU
Immacolata House, Portway, Langport, TA10 0NQ
Ivelhurst, 27 Preston Road, Yeovil, BA21 3AD
Jasmine, Dod Lane, Glastonbury, BA6 8BZ
Kathleen Chambers House (RNIB), 97 Berrow Road, Burnham-on-Sea, TA8 2PG
Kingsleigh, 78 Berrow Road, Burnham-on-Sea, TA8 2HJ
Knights Templar Court, Throop Road, Templecombe, BA8 0HR
Knoll House, Somerset Court, Harp Road, Brent Knoll, Highbridge, TA9 4HQ
LA Fontana, Fold Hill Lane, Martock, TA12 6PQ
Lakeside House, Somerset Court, Harp Road, Brent Knoll, Highbridge, TA9 4HQ
Langley House, Langley Marsh, Wiveliscombe, TA4 2UF
Latimer Lodge (aka Yeovil Care Community), 38 Preston road, Yeovil, Somerset BA21 3AQ
Laurel house, 3 Buckland Road, Taunton, TA2 8EW
Lavender Court, Roman Road, Old Whittington, taunton, Somerset, TA1 2BB
Linden House, Linden Hill, Lower Westford, Wellington, TA21 0DW
Little Oaks, 20-22 Bridgwater Road, Taunton, TA1 2DS
Mamsey House, Priest Street, Williton, Taunton, TA4 4NJ
Mayfair, 25 The Avenue, Minehead, TA24 5AY
Mellifont Abbey, The High Street, Wookey, Wells, BA5 1JX
Mendip House, Somerset Court, Harp Road, Brent Knoll, Highbridge, TA9 4HQ
Milton House, West Street, Bridgwater, TA6 3RH
Moorhaven, Normandy Drive, Taunton, TA1 2JT
Moorlands, 2 Moorlands Road, Merriott TA16 5NF
Mountbatten, 82-84 Trull Road, Taunton, TA1 4QW
Mrs A and Mr R Brooks - 5 Everton Road, yeovil, BA20 1UF
Netherclay House, Netherclay, Bishops Hull, Taunton, TA1 5EE
Newholme, Bushy Cross Lane, Ruishton, Taunton, TA3 5JT
Newton Lodge, 139 Berrow Road, Burnham-on-Sea, TA8 2PN
Northcroft, Barrows Road, Cheddar, BS27 3BD
Northfield House, Tower Hill, Williton, TA4 4JR
Northmead House, 3 Northmead Drive, Puriton, Bridgwater, TA7 8DD
Northway House, 96-98 Kingston Road, Taunton, TA2 7SN
Nynehead Court, Nynehead, Wellington, TA21 0BW
Oak Bungalow, Six Acres Close, Roman Road, Taunton, TA1 2BD
Oak Lodge, Lordsleaze Lane, Chard TA20 2HN
Oak Trees, Rhode Lane, Bridgwater, TA6 6JF
Oaklea Care, 5 Preston Grove, Yeovil, BA20 2BG
Oaktree Court, Middle Green Road, Wellington, TA21 9NS
Orchard Court, Harp Chase, Shoreditch Road, Taunton, TA1 3RY
Orchard Lea, 75 Bridgwater Road, Taunton, TA1 2DT
Park View, 1 Westfield Road, Burnham-on-Sea, TA8 2AW
Perry Court, Perry Court Farm, Perry Street, Chard, TA20 2QG
Pondsmead, Shepton Road, Oakhill, Bath, BA3 5HT
Popham Court, Courtland Road, Wellington, TA21 8NF
Porlock House, Somerset Court, Harp Road, Brent Knoll, Highbridge, TA9 4HQ
Portcullis House, The Embankment, Langport, TA10 9RZ
Pulsford Lodge, North Street, Wiveliscombe, TA4 2LA
Red Gables, 1 Pinnocks Croft, Berrow, Burnham-on-Sea, TA8 2NF
Rivers, Longrun house, Bishops Hull, Taunton, TA1 5AY
Riverside, Westbury, Sherborne, Dorset, DT9 3QZ
Rosewood Lodge & Brook House, 11-13 Friarn Street, Rosewood, Bridgwater, TA6 3LH
Rouse, 40 High Street, Othery, Bridgwater, TA7 0QA
Rowden House, 2 Vallis Road, Frome, BA11 3EA
Russett House, 52b Southway drive, Yeovil, BA21 3ED
Selwyn House, 52 Southway Drive, Yeovil, BA21 3ED
SENSE, 30 Norbins Road, Glastonbury, BA6 9JF
Sherborne House, 131 Sherborne Road, Yeovil BA21 4HF
Sherford Manor, Wyvern Road, Tauton, TA1 4RA
South Cary House, South Street, Castle Cary BA7 7ES
Southlawns, Highfield Road, Street, BA16 0JJ
Spring View, Preston Grove, Yeovil, BA20 2DU
Springside, 71 Halcombe, Chard, TA20 2DU
St Benedicts, Benedict Street, Glastonbury, BA6 9NB
St Cecilia Care Home, 1 Hitchen Lane, Shepton Mallet, BA4 5TZ
St George's, 17 Wilton Street, Taunton, TA1 3JR
St Michaels - care Home with Nursing Physical Disabilities, Cheddar Road, Axbridge, BS26 2DW
Stafford Lodge, 87 Berrow Road, Berrow, Burnham-on-Sea, TA8 2PF
Stanway Close and Greenway Road, 18 Stanway Close, Taunton, TA2 6NJ
Street Farm, The Street, Draycott, BS27 3TH
Sunningdale Lodge, Sunningdale Road, Yeovil, BA21 5LD
Sunnymeade, Helliers Close, Chard TA20 1LJ
Sunnyside, Crewkerne Road, Chard, TA20 1EZ
Sydenham House, Frederick Road, Bridgwater, TA6 4NG
The Barn, Arundells Farm, Lower henlade, Taunton, TA3 5LZ
The Brambles, Six Acres Close, Roman road, Taunton, TA1 2BD
The Bungalow, 2 llminster Road, Taunton, TA1 2DR
The Bungalow, The Elms, Curry Rivel, Langport TA10 0JD (Crimson Hill Support Limited)
The Burnham Nursing and Residential centre, 19 Oxford Street, Burnham on Sea, TA8 1LG
The Cyder Barn, Glastonbury Road, West Pennard, Glastonbury, BA6 8NH
The Dairy House, Longrun House, Longrun Lane, Bishops Hull, Taunton, TA1 5AY
The Dene Lodge, Bircham Road, Alcombe, Minehead, TA24 6BQ
The Elms, Yeovil Marsh, Yeovil, BA21 3QG
The Firs, 251 Staplegrove Road, Taunton, TA2 6AQ
The Glen residential and Nursing Home, Shapway Lane, Evercreech, Nr Shepton Mallet, BA4 6JS
The Grange, Priddy road, Green Ore, Wells, BA5 3EN
The Hollies, Florida Street, Castle Cary BA7 7AE
The Knoll, 33 Preston Road, Yeovil, BA21 3AE
The Knowls, 86 Trull Road, Taunton, Somerset, TA1 4QW
The Laurels, Westfield Lane, Draycott, Cheddar, BS27 3TN
The Limes, 41 Church Street, Bridgwater, TA6 5AT
The Lodge - part of Immocalata, Portway, Langport, TA10 0NQ
The Lodge, 18 Huntspill Road, Highbridge, TA9 3DQ
The Manor House, Thurloxton, Taunton, TA2 8RH
The Manor, Haydon Close, Bishop's Hull, Taunton, TA1 5HF
The Maples, Catherine's Close, Castle Cary BA7 7HP
The Minster, Mill Street, North Petherton, Bridgwater, TA6 6LX
The New Careford Lodge, Church Street, Merriott, TA16 5PR
The Old Farmhouse/The Briars, Avishayes Lane, Chard TA20 1RU
The Old Police House, Catch Road, Nunney, Frome, BA11 4NE
The Old Rectory, High Street, Nunney, Frome, BA11 4LZ
The Old Vicarage, Brook Lane, Cannington, Bridgwater, TA5 2HP
The Old Vicarage, Stockland Bristol, Bridgwater, TA5 2PZ
The Orchards, Orchard Lane, Crewkerne TA18 7AF
The Rectory, 2 Trinity Road, Taunton, TA1 3JH
The Rosary, Mayfield Drive, Durleigh, Bridgwater, TA6 7JQ
The Saplings, Wiltons Orchard, Fons George, Taunton, TA1 3SA
The Towans, Berrow Road, Burnham-on-Sea, TA8 2EZ
The Tudors, Street Road, Glastonbury, BA6 9EQ
The Wells, Henton, Wells, BA5 1PD
The Winsor, 54 The Avenue, Minehead, TA24 5AW
Tidings, 1 Irnham Road, Minehead, TA24 5UD
Torrwood Care Centre, Gilbert Scott Road, South Horrington Village, Wells, BA5 3FB
Tudor Lodge, 8 Brightstowe Road, Burnham-on-Sea, TA8 2HW
Vaughan Lee House, Orchard Vale, Ilminster TA19 0EX
Vicarage House, The Old Vicarage, Hambridge, Langport, TA10 0BG
Wellfield House, Manor Road, Catcott, Bridgwater, TA7 9HT
Wellington & Longforth House, Longforth Road, Wellington, TA21 8RH
Wellington Road, 52 Wellington Road, Taunton, Somerset, TA1 5AP
Wembdon Rise, 4 Wembdon rise, Bridgwater, TA6 7QU
Wessex House, 21-25 Behind Berry, Somerton, TA11 7PB
West Abbey, Stourton Way, Yeovil, BA21 3UA
Westerley residential care Home for the Elderly, Westerley, King Edward Road, Minehead, TA24 5JB
Westleigh House, 20 Chip Lane, Taunton, TA1 1BZ
Wey House, Norton Fitzwarren, Taunton, TA4 1BT
Wilton House, Upper High Street, Taunton, TA1 3PX
Winscombe Hall Care Centre, Winscombe Hill, Winscombe, BS25 1DH
Wisteria Cottage, 18 Lower Odcombe, Odcombe, BA22 8TX
Wisteria House Residential Home, 6 Montacute Road, Tintinhull, Yeovil, BA22 8QD
Woodlands Farmhouse, Wrantage, Taunton, TA3 6DF
Woodside, 2 Woodside Close, Minehead, TA24 8RZ
Wyndham House, Martlet Road, Minehead, TA24 5PR
Yew Tree Cottage, Hornsbury Hill, Chard TA20 3DB
