# Supplementary material for: Deprescribing of Medicines in Care Homes—A Five-Year Evaluation of Primary Care Pharmacist Practices
Source: Pharmacy (Basel). 2019 Aug 3;7(3):105. doi: 10.3390/pharmacy7030105 (PMC6789793; doi:10.3390/pharmacy7030105)
Supplement: Supplementary file 1 [file pharmacy-07-00105-s001.zip › pharmacy-510002-supplementary/Table s2 - Care Home Intervention codes.xlsx]

## Sheet: Sheet1
CARE HOME REVIEW INTERVENTION CODES 2019-20
Type	Intervention Codes Description	Associated cost
1	Error Codes
1a	Rectify incorrect dose	Estimate if possible
1b	Frequency adjustment due to incorrect frequency	Estimate if possible
1c	Update specified duration	n/a
1d	Consider drug interaction	n/a
1e	Query indication for medicine	n/a
1f	Remove drug from repeat list and/or MAR due to patient not taking	Estimate if possible
2	Switch Codes
2a	Drug Switched - due to clinical reason	Estimate if possible
2b	Drug Switched - switched for a more cost effective product	Estimate if possible
2c	Drug Switched - non-formulary product, replaced with formulary alternative	Estimate if possible
2d	Drug Switched - due to allergy/ intolerance to drug Rxd	Estimate if possible
2e	Drug Switched - due to significant drug interaction	Estimate if possible
2f	Sip Feed Switched - non-formulary product, replaced with formulary alternative; or due patient preference	Estimate if possible
2g	Appliance Switched - non-formulary product, replaced with formulary alternative; or due patient preference	Estimate if possible
3	Stop Codes
3a	Drug Stopped - due to clinical reason	Estimate if possible
3b	Drug Stopped - no longer needed	Estimate if possible
3c	Drug Stopped - due to allergy/ intolerance to drug Rxd	Estimate if possible
3d	Drug Stopped - due to contraindication or significant interaction	Estimate if possible
3e	Drug Stopped - due to side-effects	Estimate if possible
3f	Drug Stopped - treatment duplication	Estimate if possible
3g	Sip Feed stopped - no longer needed in view of BMI and MUST score	Estimate if possible
3h	Appliance stopped - no longer needed	Estimate if possible
4	Start Codes
4a	Drug Started - due to clinical reason	Estimate if possible
4b	Drug Started - unmet need identified	Estimate if possible
5	Allergy Codes
5a	History of allergies updated - GP practice PMR	n/a
5b	History of allergies updated - Care Home MAR sheet	n/a
6	Monitoring Codes
6a	Monitoring required - by GP practice	n/a
6b	Monitoring required - by Care Home	n/a
6c	MUST score to be (or) completed by Care Home	n/a
7	Miscellaneous Codes
7a	Reduce quantity - patient doesn't need amount on script	Estimate if possible
7b	Increase quantity - patient needs a higher amount on script	Estimate if possible
7c	Reduce dose	Estimate if possible
7d	Increase dose	Estimate if possible
7e	Dose re-assessment advised	Estimate if possible
7f	Dose optimisation	Estimate if possible
7g	Recommendation not agreed by GP	n/a
7h	Other	Estimate if possible
Annual estimates should be done by multiplying monthly cost x13 Version AA Mar-19
