# Supplementary material for: Deprescribing of Medicines in Care Homes—A Five-Year Evaluation of Primary Care Pharmacist Practices
Source: Pharmacy (Basel). 2019 Aug 3;7(3):105. doi: 10.3390/pharmacy7030105 (PMC6789793; doi:10.3390/pharmacy7030105)
Supplement: Supplementary file 1 [file pharmacy-07-00105-s001.zip › pharmacy-510002-supplementary/Table s3 - Care Home Safety risk assessment scoring.xlsx]

## Sheet: Sheet1
SAFETY RISK ASSESSMENT SCORING 2019-20
Timing		Level 1		Level 2		Level 3		Level 4
		Minor		Moderate/Significant		Major/Serious		Catastrophic/Potentially lethal
Event ocurred		Wrong drug or dosage administered, with no adverse effects		Wrong drug or dosage administered, with potential adverse effects		Wrong drug or dosage administered with adverse effects		Unexpected death
		Medicine administered despite indication expired or no longer deemed beneficial, with no adverse effects		Medicine administered despite indication expired or no longer deemed beneficial, with potential for increased adverse effects		Medicine administered despite indication expired or no longer deemed beneficial, with adverse effects		Medicine administered despite indication expired or no longer deemed beneficial, leading to harmful physical and/or mental outcome
				Incorrect or inadequate information/ communication on transfer of care				Incident leading to paralysis or a long-term mental health problem.
Potential event		Hospital admission would not have been likely (minor monitoring and/or follow-up was recommended)		Hospital admission would not have been likely (significant monitoring and/or follow-up was recommended)		Hospital admission would have been likely if intervention had not taken place		Hospital admission certain if intervention had not taken place
		Eclipse Live alert level BLUE		Eclipse Live alert level AMBER		Eclipse Live alert level RED		Drug related incident prevented which could have led to long-term patient harm or death of patient
		Duplicate therapy was prescribed without potential for increased adverse effects		The dose of the drug with low therapeutic index is too high (half to 4 times the normal dose)		High dosage (10 times) normal of a drug without a low therapeutic index i.e. Alendronate 70mg daily		The drug administered has a high potential to cause a life threatening adverse reaction i.e anaphylaxis, in light of the patient’s medical history; cardiopulmonary arrest in dose ordered
		Medicine prescribed or kept on patient's records despite indication expired or no longer deemed beneficial, with potential for increased adverse effects		High-risk medicine prescribed or kept on patient's records despite indication expired or no longer deemed beneficial, with potential for significant adverse effects		High-risk medicine prescribed or kept on patient's records despite indication expired or no longer deemed beneficial, with potential for serious adverse effects		High-risk medicine prescribed or kept on patient's records despite indication expired or no longer deemed beneficial, with potential for causing a hospital admission or death
		The wrong route was ordered without potential for toxic reactions or therapeutic failure		The dose of the drug is too low for a patient with the condition being treated		The dose of a drug with a low therapeutic index is too high (4-10 times the normal dose)		The dose of a drug with a very low therapeutic index is too high (10 times normal dose)
		The record lacked specific drug, dose, dosage strength, frequency, route or frequency information i.e. no maximum dosage stated on prn medicines		The wrong route of administration for the condition being treated is ordered e.g. the inadvert change from IV to oral therapy		The route of drug administration ordered is inappropriate, with the potential of causing the patient to suffer a severe toxic reaction		Errors of omission whereby patient’s regular medication is not prescribed i.e. omission of warfarin, insulin, steroids in certain conditions – on prescription or discharge prescription
		Illegibly, ambiguous or non-standard abbreviations		The wrong laboratory studies to monitor a specific side effect of a drug are ordered		The dose of the drug prescribed is too low for a patient with a serious disease who is in acute distress		Intervention at bedside when Care Home considering admission
		Monitoring of low risk drugs used as part of a polypharmacy regimen not requested i.e. blood pressure at least every 12-18m in hypertension		Errors of omission whereby patient’s regular medication is not prescribed or administered i.e. drugs missed out on admission or at discharge. If the drug was a POM or CD then it is classed as significant; if it is a P medicine then it is classed as a minor error.		Errors of omission whereby patient’s regular medication is not prescribed i.e. omission of antiepileptic drug or antipsychotic
		An errant record made that was unlikely to be carried out given the nature of the drug, dosage form, route ordered, missing information etc. i.e. bisoprolol taken 2 puffs four times a day		Monitoring of moderate risk drugs used as part of a polypharmacy regimen not requested i.e. combined ACE-I, NSAID and thiazide diuretic.		The drug order could exacerbate the patient’s conditions e.g. serious drug-drug interaction or drug-disease interaction i.e. patient taking 2 diuretics but dehydrated; polypharmacy which could lead to a fall
				Care/monitoring needs to be intensified due to moderate drug interaction or reaction, omission or overdose of medium-risk medicines		The name of the drug is misspelled or illegible creating a risk that the wrong drug might be dispensed including errors in decimal points or units if the error could lead to the dose being given
						The dose of the drug would result in serum drug levels in the toxic range e.g. prescribing of paracetamol regularly and prn paracetamol/co-codamol
						High-risk drug with NPSA alert requiring monitoring, not being correctly monitored or still administered while adverse results i.e. warfarin, methotrexate, lithium, sulfasalazine, azathioprine
This guidance provides generalised examples and the risk assessment process should involve a multidisciplinary and holistic approach, and take into account each patient's individual circumstances.
Adapted from NPSA Risk Assessment Scoring Matrix (2009), EQUIP study (Dornan, T. et al., 2009) & DMR study (Hodson, K. et al. 2014) Version AAJun-15
